# Supplementary material for: imPlatelet classifier: image‐converted RNA biomarker profiles enable blood‐based cancer diagnostics
Source: Mol Oncol. 2021 Jun 20;15(10):2688–701. doi: 10.1002/1878-0261.13014 (PMC8486571; doi:10.1002/1878-0261.13014)
Supplement: Supplementary file 1 — Table S1. The table summarizes the panel of 243 pathways extracted from KEGG database: 22 pathways directly implicated in cancer, 131 signaling‐related pathways and 90 pathways involved in metabolism. Table S2. The table cases used for training, validation and independent test set. For sarcoma dataset, controls include healthy donors and former sarcoma samples. For OC dataset, controls include benign controls and healthy donor samples. Table S3. The table specifies which cases were used for which experiment. OC used 5‐fold cross‐validation with independent test set. Both sarcoma and NSCLC experiments were conducted using sample splits as close as possible to those used in the original articles. Several samples from the NSCLC and sarcoma datasets were not included as they did not meet the QC requirements. Table S4. Performance of thromboSeq on the same dataset that was used for OC classification by imPlatelet. [file MOL2-15-2688-s001.xlsx]

## Sheet: SM_Table_S1
Pathway set	KEGG Id	Pathway name
Metabolism pathways	hsa00010	Glycolysis / Gluconeogenesis
Metabolism pathways	hsa00020	Citrate cycle (TCA cycle)
Metabolism pathways	hsa00030	Pentose phosphate pathway
Metabolism pathways	hsa00040	Pentose and glucuronate interconversions
Metabolism pathways	hsa00051	Fructose and mannose metabolism
Metabolism pathways	hsa00052	Galactose metabolism
Metabolism pathways	hsa00053	Ascorbate and aldarate metabolism
Metabolism pathways	hsa00061	Fatty acid biosynthesis
Metabolism pathways	hsa00062	Fatty acid elongation
Metabolism pathways	hsa00071	Fatty acid degradation
Metabolism pathways	hsa00072	Synthesis and degradation of ketone bodies
Metabolism pathways	hsa00100	Steroid biosynthesis
Metabolism pathways	hsa00120	Primary bile acid biosynthesis
Metabolism pathways	hsa00130	Ubiquinone and other terpenoid-quinone biosynthesis
Metabolism pathways	hsa00140	Steroid hormone biosynthesis
Metabolism pathways	hsa00190	Oxidative phosphorylation
Metabolism pathways	hsa00220	Arginine biosynthesis
Metabolism pathways	hsa00230	Purine metabolism
Metabolism pathways	hsa00232	Caffeine metabolism
Metabolism pathways	hsa00240	Pyrimidine metabolism
Metabolism pathways	hsa00250	Alanine, aspartate and glutamate metabolism
Metabolism pathways	hsa00260	Glycine, serine and threonine metabolism
Metabolism pathways	hsa00270	Cysteine and methionine metabolism
Metabolism pathways	hsa00280	Valine, leucine and isoleucine degradation
Metabolism pathways	hsa00290	Valine, leucine and isoleucine biosynthesis
Metabolism pathways	hsa00310	Lysine degradation
Metabolism pathways	hsa00330	Arginine and proline metabolism
Metabolism pathways	hsa00340	Histidine metabolism
Metabolism pathways	hsa00350	Tyrosine metabolism
Metabolism pathways	hsa00360	Phenylalanine metabolism
Metabolism pathways	hsa00380	Tryptophan metabolism
Metabolism pathways	hsa00400	Phenylalanine, tyrosine and tryptophan biosynthesis
Metabolism pathways	hsa00410	beta-Alanine metabolism
Metabolism pathways	hsa00430	Taurine and hypotaurine metabolism
Metabolism pathways	hsa00440	Phosphonate and phosphinate metabolism
Metabolism pathways	hsa00450	Selenocompound metabolism
Metabolism pathways	hsa00471	D-Glutamine and D-glutamate metabolism
Metabolism pathways	hsa00472	D-Arginine and D-ornithine metabolism
Metabolism pathways	hsa00480	Glutathione metabolism
Metabolism pathways	hsa00500	Starch and sucrose metabolism
Metabolism pathways	hsa00510	N-Glycan biosynthesis
Metabolism pathways	hsa00511	Other glycan degradation
Metabolism pathways	hsa00512	Mucin type O-glycan biosynthesis
Metabolism pathways	hsa00513	Various types of N-glycan biosynthesis
Metabolism pathways	hsa00514	Other types of O-glycan biosynthesis
Metabolism pathways	hsa00515	Mannose type O-glycan biosynthesis
Metabolism pathways	hsa00520	Amino sugar and nucleotide sugar metabolism
Metabolism pathways	hsa00524	Neomycin, kanamycin and gentamicin biosynthesis
Metabolism pathways	hsa00531	Glycosaminoglycan degradation
Metabolism pathways	hsa00532	Glycosaminoglycan biosynthesis - chondroitin sulfate / dermatan sulfate
Metabolism pathways	hsa00533	Glycosaminoglycan biosynthesis - keratan sulfate
Metabolism pathways	hsa00534	Glycosaminoglycan biosynthesis - heparan sulfate / heparin
Metabolism pathways	hsa00561	Glycerolipid metabolism
Metabolism pathways	hsa00562	Inositol phosphate metabolism
Metabolism pathways	hsa00563	Glycosylphosphatidylinositol (GPI)-anchor biosynthesis
Metabolism pathways	hsa00564	Glycerophospholipid metabolism
Metabolism pathways	hsa00565	Ether lipid metabolism
Metabolism pathways	hsa00590	Arachidonic acid metabolism
Metabolism pathways	hsa00591	Linoleic acid metabolism
Metabolism pathways	hsa00592	alpha-Linolenic acid metabolism
Metabolism pathways	hsa00600	Sphingolipid metabolism
Metabolism pathways	hsa00601	Glycosphingolipid biosynthesis - lacto and neolacto series
Metabolism pathways	hsa00603	Glycosphingolipid biosynthesis - globo and isoglobo series
Metabolism pathways	hsa00604	Glycosphingolipid biosynthesis - ganglio series
Metabolism pathways	hsa00620	Pyruvate metabolism
Metabolism pathways	hsa00630	Glyoxylate and dicarboxylate metabolism
Metabolism pathways	hsa00640	Propanoate metabolism
Metabolism pathways	hsa00650	Butanoate metabolism
Metabolism pathways	hsa00670	One carbon pool by folate
Metabolism pathways	hsa00730	Thiamine metabolism
Metabolism pathways	hsa00740	Riboflavin metabolism
Metabolism pathways	hsa00750	Vitamin B6 metabolism
Metabolism pathways	hsa00760	Nicotinate and nicotinamide metabolism
Metabolism pathways	hsa00770	Pantothenate and CoA biosynthesis
Metabolism pathways	hsa00780	Biotin metabolism
Metabolism pathways	hsa00785	Lipoic acid metabolism
Metabolism pathways	hsa00790	Folate biosynthesis
Metabolism pathways	hsa00830	Retinol metabolism
Metabolism pathways	hsa00860	Porphyrin and chlorophyll metabolism
Metabolism pathways	hsa00900	Terpenoid backbone biosynthesis
Metabolism pathways	hsa00910	Nitrogen metabolism
Metabolism pathways	hsa00920	Sulfur metabolism
Metabolism pathways	hsa00980	Metabolism of xenobiotics by cytochrome P450
Metabolism pathways	hsa00982	Drug metabolism - cytochrome P450
Metabolism pathways	hsa00983	Drug metabolism - other enzymes
Metabolism pathways	hsa01040	Biosynthesis of unsaturated fatty acids
Metabolism pathways	hsa01200	Carbon metabolism
Metabolism pathways	hsa01210	2-Oxocarboxylic acid metabolism
Metabolism pathways	hsa01212	Fatty acid metabolism
Metabolism pathways	hsa01230	Biosynthesis of amino acids
Signaling pathways	hsa03008	Ribosome biogenesis in eukaryotes
Signaling pathways	hsa03010	Ribosome
Signaling pathways	hsa03013	RNA transport
Signaling pathways	hsa03015	mRNA surveillance pathway
Signaling pathways	hsa03018	RNA degradation
Signaling pathways	hsa03020	RNA polymerase
Signaling pathways	hsa03022	Basal transcription factors
Signaling pathways	hsa03030	DNA replication
Signaling pathways	hsa03040	Spliceosome
Signaling pathways	hsa03050	Proteasome
Signaling pathways	hsa03060	Protein export
Signaling pathways	hsa00970	Aminoacyl-tRNA biosynthesis
Signaling pathways	hsa03008	Ribosome biogenesis in eukaryotes
Signaling pathways	hsa03010	Ribosome
Signaling pathways	hsa03013	RNA transport
Signaling pathways	hsa03015	mRNA surveillance pathway
Signaling pathways	hsa03018	RNA degradation
Signaling pathways	hsa03020	RNA polymerase
Signaling pathways	hsa03022	Basal transcription factors
Signaling pathways	hsa03030	DNA replication
Signaling pathways	hsa03040	Spliceosome
Signaling pathways	hsa03050	Proteasome
Signaling pathways	hsa03060	Protein export
Signaling pathways	hsa04110	Cell cycle
Signaling pathways	hsa04114	Oocyte meiosis
Signaling pathways	hsa04115	p53 signaling pathway
Signaling pathways	hsa04120	Ubiquitin mediated proteolysis
Signaling pathways	hsa04122	Sulfur relay system
Signaling pathways	hsa04130	SNARE interactions in vesicular transport
Signaling pathways	hsa04136	Autophagy - other
Signaling pathways	hsa04137	Mitophagy - animal
Signaling pathways	hsa04140	Autophagy - animal
Signaling pathways	hsa04141	Protein processing in endoplasmic reticulum
Signaling pathways	hsa04142	Lysosome
Signaling pathways	hsa04144	Endocytosis
Signaling pathways	hsa04145	Phagosome
Signaling pathways	hsa04146	Peroxisome
Signaling pathways	hsa04150	mTOR signaling pathway
Signaling pathways	hsa04151	PI3K-Akt signaling pathway
Signaling pathways	hsa04152	AMPK signaling pathway
Signaling pathways	hsa03410	Base excision repair
Signaling pathways	hsa03420	Nucleotide excision repair
Signaling pathways	hsa03430	Mismatch repair
Signaling pathways	hsa03440	Homologous recombination
Signaling pathways	hsa03450	Non-homologous end-joining
Signaling pathways	hsa03460	Fanconi anemia pathway
Signaling pathways	hsa04010	MAPK signaling pathway
Signaling pathways	hsa04012	ErbB signaling pathway
Signaling pathways	hsa04014	Ras signaling pathway
Signaling pathways	hsa04015	Rap1 signaling pathway
Signaling pathways	hsa04020	Calcium signaling pathway
Signaling pathways	hsa04022	cGMP-PKG signaling pathway
Signaling pathways	hsa04024	cAMP signaling pathway
Signaling pathways	hsa04060	Cytokine-cytokine receptor interaction
Signaling pathways	hsa04062	Chemokine signaling pathway
Signaling pathways	hsa04064	NF-kappa B signaling pathway
Signaling pathways	hsa04066	HIF-1 signaling pathway
Signaling pathways	hsa04068	FoxO signaling pathway
Signaling pathways	hsa04070	Phosphatidylinositol signaling system
Signaling pathways	hsa04071	Sphingolipid signaling pathway
Signaling pathways	hsa04072	Phospholipase D signaling pathway
Signaling pathways	hsa04080	Neuroactive ligand-receptor interaction
Signaling pathways	hsa04210	Apoptosis
Signaling pathways	hsa04211	Longevity regulating pathway
Signaling pathways	hsa04213	Longevity regulating pathway - multiple species
Signaling pathways	hsa04215	Apoptosis - multiple species
Signaling pathways	hsa04216	Ferroptosis
Signaling pathways	hsa04217	Necroptosis
Signaling pathways	hsa04218	Cellular senescence
Signaling pathways	hsa04910	Insulin signaling pathway
Signaling pathways	hsa04911	Insulin secretion
Signaling pathways	hsa04912	GnRH signaling pathway
Signaling pathways	hsa04913	Ovarian steroidogenesis
Signaling pathways	hsa04914	Progesterone-mediated oocyte maturation
Signaling pathways	hsa04915	Estrogen signaling pathway
Signaling pathways	hsa04916	Melanogenesis
Signaling pathways	hsa04917	Prolactin signaling pathway
Signaling pathways	hsa04918	Thyroid hormone synthesis
Signaling pathways	hsa04919	Thyroid hormone signaling pathway
Signaling pathways	hsa04920	Adipocytokine signaling pathway
Signaling pathways	hsa04921	Oxytocin signaling pathway
Signaling pathways	hsa04922	Glucagon signaling pathway
Signaling pathways	hsa04923	Regulation of lipolysis in adipocytes
Signaling pathways	hsa04924	Renin secretion
Signaling pathways	hsa04925	Aldosterone synthesis and secretion
Signaling pathways	hsa04610	Complement and coagulation cascades
Signaling pathways	hsa04611	Platelet activation
Signaling pathways	hsa04612	Antigen processing and presentation
Signaling pathways	hsa04614	Renin-angiotensin system
Signaling pathways	hsa04620	Toll-like receptor signaling pathway
Signaling pathways	hsa04621	NOD-like receptor signaling pathway
Signaling pathways	hsa04622	RIG-I-like receptor signaling pathway
Signaling pathways	hsa04623	Cytosolic DNA-sensing pathway
Signaling pathways	hsa04630	Jak-STAT signaling pathway
Signaling pathways	hsa04640	Hematopoietic cell lineage
Signaling pathways	hsa04650	Natural killer cell mediated cytotoxicity
Signaling pathways	hsa04657	IL-17 signaling pathway
Signaling pathways	hsa04658	Th1 and Th2 cell differentiation
Signaling pathways	hsa04659	Th17 cell differentiation
Signaling pathways	hsa04660	T cell receptor signaling pathway
Signaling pathways	hsa04662	B cell receptor signaling pathway
Signaling pathways	hsa04664	Fc epsilon RI signaling pathway
Signaling pathways	hsa04666	Fc gamma R-mediated phagocytosis
Signaling pathways	hsa04668	TNF signaling pathway
Signaling pathways	hsa04670	Leukocyte transendothelial migration
Signaling pathways	hsa04672	Intestinal immune network for IgA production
Signaling pathways	hsa03320	PPAR signaling pathway
Signaling pathways	hsa04510	Focal adhesion
Signaling pathways	hsa04512	ECM-receptor interaction
Signaling pathways	hsa04514	Cell adhesion molecules (CAMs)
Signaling pathways	hsa04520	Adherens junction
Signaling pathways	hsa04530	Tight junction
Signaling pathways	hsa04540	Gap junction
Signaling pathways	hsa04550	Signaling pathways regulating pluripotency of stem cells
Signaling pathways	hsa04810	Regulation of actin cytoskeleton
Signaling pathways	hsa04010	MAPK signaling pathway
Signaling pathways	hsa04012	ErbB signaling pathway
Signaling pathways	hsa04014	Ras signaling pathway
Signaling pathways	hsa04015	Rap1 signaling pathway
Signaling pathways	hsa04020	Calcium signaling pathway
Signaling pathways	hsa04022	cGMP-PKG signaling pathway
Signaling pathways	hsa04024	cAMP signaling pathway
Signaling pathways	hsa04060	Cytokine-cytokine receptor interaction
Signaling pathways	hsa04062	Chemokine signaling pathway
Signaling pathways	hsa04064	NF-kappa B signaling pathway
Signaling pathways	hsa04066	HIF-1 signaling pathway
Signaling pathways	hsa04068	FoxO signaling pathway
Signaling pathways	hsa04070	Phosphatidylinositol signaling system
Signaling pathways	hsa04071	Sphingolipid signaling pathway
Signaling pathways	hsa04072	Phospholipase D signaling pathway
Signaling pathways	hsa04080	Neuroactive ligand-receptor interaction
Cancer pathways	hsa05202	Transcriptional misregulation in cancer
Cancer pathways	hsa05203	Viral carcinogenesis
Cancer pathways	hsa05204	Chemical carcinogenesis
Cancer pathways	hsa05205	Proteoglycans in cancer
Cancer pathways	hsa05206	MicroRNAs in cancer
Cancer pathways	hsa05210	Colorectal cancer
Cancer pathways	hsa05211	Renal cell carcinoma
Cancer pathways	hsa05212	Pancreatic cancer
Cancer pathways	hsa05213	Endometrial cancer
Cancer pathways	hsa05214	Glioma
Cancer pathways	hsa05215	Prostate cancer
Cancer pathways	hsa05216	Thyroid cancer
Cancer pathways	hsa05217	Basal cell carcinoma
Cancer pathways	hsa05218	Melanoma
Cancer pathways	hsa05219	Bladder cancer
Cancer pathways	hsa05220	Chronic myeloid leukemia
Cancer pathways	hsa05221	Acute myeloid leukemia
Cancer pathways	hsa05222	Small cell lung cancer
Cancer pathways	hsa05223	Non-small cell lung cancer
Cancer pathways	hsa05224	Breast cancer
Cancer pathways	hsa05230	Central carbon metabolism in cancer
Cancer pathways	hsa05231	Choline metabolism in cancer

## Sheet: SM_Table_S2
Training set
Prediction	NSCLC	Healthy control
NSCLC	59	0
Healthy control	0	29
Validation set
Prediction	NSCLC	Healthy control
NSCLC	44	0
Healthy control	0	25
Independent test set
Prediction	NSCLC	Healthy control
NSCLC	298	0
Healthy control	0	149
Training set
Prediction	Sarcoma	Control
Sarcoma	22	0
Control	0	37
Validation set
Prediction	Sarcoma	Control
Sarcoma	19	8
Control	3	29
Independent test set
Prediction	Sarcoma	Control
Sarcoma	17	8
Control	1	30
Training set
Prediction	Ovarian cancer	Control
Ovarian cancer	14 (13-14)	7 (5-10)
Control	0 (0-0)	106 (103-108)
Validation set
Prediction	Ovarian cancer	Control
Ovarian cancer	3 (3-4)	3 (2-3)
Control	0 (0-0)	26 (24-26)
Independent test set
Prediction	Ovarian cancer	Control
Ovarian cancer	11 (9-11)	12 (10-12)
Control	0 (0-2)	81 (81-83)

## Sheet: SM_Table_S3
Sample ID	Training split	Crossvalidation fold	Cohort	Dataset
TR4190	Crossvalidation training	5	CTRL	OC
TR4184	Test	NA	CTRL	OC
TR4193	Test	NA	CTRL	OC
TR4186	Test	NA	CTRL	OC
TR4185	Crossvalidation training	2	CTRL	OC
TR4219	Test	NA	CTRL	OC
TR4268	Crossvalidation training	4	CTRL	OC
TR4271	Crossvalidation training	5	CTRL	OC
TR4273	Crossvalidation training	2	CTRL	OC
TR4276	Crossvalidation training	3	CTRL	OC
TR4281	Test	NA	CTRL	OC
TR4345	Test	NA	CTRL	OC
TR4346	Test	NA	CTRL	OC
TR4384	Crossvalidation training	5	CTRL	OC
TR4041	Test	NA	CTRL	OC
TR4100	Crossvalidation training	1	CTRL	OC
TR4213	Crossvalidation training	3	CTRL	OC
TR4028	Crossvalidation training	3	CTRL	OC
TR4102	Crossvalidation training	2	CTRL	OC
TR4030	Crossvalidation training	3	CTRL	OC
TR4049	Test	NA	CTRL	OC
TR4029	Crossvalidation training	5	CTRL	OC
TR4022	Test	NA	CTRL	OC
TR4099	Crossvalidation training	4	CTRL	OC
TR4053	Test	NA	CTRL	OC
TR4103	Test	NA	CTRL	OC
TR4018	Crossvalidation training	4	CTRL	OC
TR4046	Crossvalidation training	2	CTRL	OC
TR4101	Crossvalidation training	1	CTRL	OC
TR4211	Crossvalidation training	1	CTRL	OC
TR4214	Crossvalidation training	1	OC	OC
TR4012	Test	NA	OC	OC
TR4351	Test	NA	OC	OC
TR4352	Test	NA	OC	OC
TR4056	Crossvalidation training	4	OC	OC
TR4043	Crossvalidation training	2	OC	OC
TR4320	Crossvalidation training	2	OC	OC
TR4379	Test	NA	OC	OC
TR4019	Crossvalidation training	1	OC	OC
TR4146	Crossvalidation training	1	OC	OC
TR4378	Crossvalidation training	1	OC	OC
TR4280	Crossvalidation training	2	OC	OC
TR4353	Test	NA	OC	OC
TR4377	Crossvalidation training	4	OC	OC
TR4024	Crossvalidation training	4	OC	OC
TR4026	Test	NA	OC	OC
TR4023	Test	NA	OC	OC
TR4087	Crossvalidation training	3	OC	OC
TR4147	Crossvalidation training	3	OC	OC
TR4010	Crossvalidation training	5	OC	OC
TR4086	Test	NA	OC	OC
TR4277	Test	NA	OC	OC
TR4376	Crossvalidation training	4	OC	OC
TR4210	Test	NA	OC	OC
TR4187	Crossvalidation training	5	OC	OC
TR4279	Crossvalidation training	5	OC	OC
TR4191	Test	NA	OC	OC
TR4017	Crossvalidation training	3	OC	OC
TR1127	Crossvalidation training	5	HC	OC
TR1128	Test	NA	HC	OC
TR1125	Test	NA	HC	OC
TR1140	Crossvalidation training	2	HC	OC
TR1159	Crossvalidation training	4	HC	OC
TR1104	Test	NA	HC	OC
TR1141	Crossvalidation training	4	HC	OC
TR1143	Test	NA	HC	OC
TR1142	Test	NA	HC	OC
TR1064	Crossvalidation training	1	HC	OC
TR1106	Crossvalidation training	3	HC	OC
TR1105	Test	NA	HC	OC
TR1680	Crossvalidation training	1	HC	OC
TR1158	Crossvalidation training	1	HC	OC
TR1144	Crossvalidation training	3	HC	OC
TR1102	Test	NA	HC	OC
TR1581	Test	NA	HC	OC
TR1139	Crossvalidation training	1	HC	OC
TR1124	Crossvalidation training	3	HC	OC
TR1119	Crossvalidation training	3	HC	OC
TR1576	Crossvalidation training	1	HC	OC
TR1121	Crossvalidation training	4	HC	OC
TR1100	Crossvalidation training	3	HC	OC
TR1146	Crossvalidation training	1	HC	OC
TR1085	Test	NA	HC	OC
TR1061	Crossvalidation training	5	HC	OC
TR1114	Crossvalidation training	2	HC	OC
TR1113	Test	NA	HC	OC
TR1570	Test	NA	HC	OC
TR1135	Test	NA	HC	OC
TR1575	Test	NA	HC	OC
TR1101	Crossvalidation training	2	HC	OC
TR1136	Crossvalidation training	4	HC	OC
TR1637	Test	NA	HC	OC
TR1138	Test	NA	HC	OC
TR1132	Crossvalidation training	1	HC	OC
TR1063	Crossvalidation training	4	HC	OC
TR1154	Test	NA	HC	OC
TR1160	Crossvalidation training	1	HC	OC
TR1164	Crossvalidation training	5	HC	OC
TR1059	Test	NA	HC	OC
TR1065	Crossvalidation training	5	HC	OC
TR1115	Crossvalidation training	2	HC	OC
TR1153	Crossvalidation training	2	HC	OC
TR1574	Crossvalidation training	2	HC	OC
TR1163	Crossvalidation training	1	HC	OC
TR1122	Crossvalidation training	1	HC	OC
TR1579	Crossvalidation training	4	HC	OC
TR1094	Crossvalidation training	4	HC	OC
TR1083	Test	NA	HC	OC
TR1089	Crossvalidation training	4	HC	OC
TR1107	Crossvalidation training	1	HC	OC
TR1110	Crossvalidation training	2	HC	OC
TR1093	Crossvalidation training	5	HC	OC
TR1145	Test	NA	HC	OC
TR1116	Crossvalidation training	3	HC	OC
TR1580	Crossvalidation training	5	HC	OC
TR1118	Crossvalidation training	1	HC	OC
TR1133	Test	NA	HC	OC
TR1108	Crossvalidation training	4	HC	OC
TR1123	Test	NA	HC	OC
TR1134	Crossvalidation training	3	HC	OC
TR1111	Test	NA	HC	OC
TR1095	Crossvalidation training	3	HC	OC
TR1120	Crossvalidation training	2	HC	OC
TR1166	Test	NA	HC	OC
TR1112	Crossvalidation training	5	HC	OC
TR1131	Crossvalidation training	5	HC	OC
TR1117	Crossvalidation training	1	HC	OC
TR1097	Test	NA	HC	OC
TR1058	Test	NA	HC	OC
TR1571	Crossvalidation training	2	HC	OC
TR1643	Crossvalidation training	2	HC	OC
TR1577	Crossvalidation training	5	HC	OC
TR1098	Crossvalidation training	3	HC	OC
TR1109	Crossvalidation training	4	HC	OC
TR922	Crossvalidation training	3	HC	OC
TR1573	Crossvalidation training	5	HC	OC
TR1162	Crossvalidation training	5	HC	OC
TR920	Crossvalidation training	5	HC	OC
TR1088	Crossvalidation training	1	HC	OC
TR892	Crossvalidation training	1	HC	OC
TR1137	Test	NA	HC	OC
TR1165	Test	NA	HC	OC
TR928	Test	NA	HC	OC
TR930	Test	NA	HC	OC
TR1161	Crossvalidation training	4	HC	OC
TR932	Test	NA	HC	OC
TR889	Test	NA	HC	OC
TR1086	Test	NA	HC	OC
TR894	Crossvalidation training	3	HC	OC
TR887	Test	NA	HC	OC
TR890	Test	NA	HC	OC
TR1170	Crossvalidation training	5	HC	OC
TR1152	Crossvalidation training	1	HC	OC
TR1130	Crossvalidation training	1	HC	OC
TR1758	Test	NA	HC	OC
TR935	Test	NA	HC	OC
TR934	Crossvalidation training	3	HC	OC
TR1756	Crossvalidation training	5	HC	OC
TR1147	Crossvalidation training	4	HC	OC
TR933	Crossvalidation training	5	HC	OC
TR1150	Test	NA	HC	OC
TR1087	Test	NA	HC	OC
TR1155	Test	NA	HC	OC
TR1084	Crossvalidation training	2	HC	OC
TR1780	Test	NA	HC	OC
TR1642	Test	NA	HC	OC
TR1757	Crossvalidation training	3	HC	OC
TR885	Crossvalidation training	5	HC	OC
TR1062	Test	NA	HC	OC
TR1060	Test	NA	HC	OC
TR893	Test	NA	HC	OC
TR896	Crossvalidation training	1	HC	OC
TR1156	Test	NA	HC	OC
TR1066	Crossvalidation training	2	HC	OC
TR1759	Test	NA	HC	OC
TR1081	Test	NA	HC	OC
TR1852	Crossvalidation training	4	HC	OC
TR884	Crossvalidation training	2	HC	OC
TR1916	Test	NA	HC	OC
TR1781	Test	NA	HC	OC
TR927	Crossvalidation training	4	HC	OC
TR1167	Crossvalidation training	3	HC	OC
TR1868	Crossvalidation training	1	HC	OC
TR1641	Crossvalidation training	3	HC	OC
TR886	Crossvalidation training	5	HC	OC
TR921	Test	NA	HC	OC
TR1870	Test	NA	HC	OC
TR1761	Test	NA	HC	OC
TR1862	Crossvalidation training	1	HC	OC
TR1861	Test	NA	HC	OC
TR895	Crossvalidation training	4	HC	OC
TR1882	Test	NA	HC	OC
TR1716	Crossvalidation training	2	HC	OC
TR1878	Test	NA	HC	OC
TR931	Crossvalidation training	4	HC	OC
TR1488	Crossvalidation training	4	HC	OC
TR1720	Crossvalidation training	5	HC	OC
TR1080	Crossvalidation training	2	HC	OC
TR1582	Test	NA	HC	OC
TR1096	Crossvalidation training	2	HC	OC
TR1859	Test	NA	HC	OC
TR1881	Test	NA	HC	OC
TR1157	Test	NA	HC	OC
TR925	Test	NA	HC	OC
TR1915	Test	NA	HC	OC
TR1851	Crossvalidation training	1	HC	OC
TR1148	Test	NA	HC	OC
TR1719	Test	NA	HC	OC
TR1149	Test	NA	HC	OC
TR1717	Crossvalidation training	4	HC	OC
TR1666	Test	NA	HC	OC
TR1679	Crossvalidation training	5	HC	OC
TR1872	Test	NA	HC	OC
TR1168	Crossvalidation training	4	HC	OC
TR1171	Crossvalidation training	3	HC	OC
TR1129	Crossvalidation training	2	HC	OC
TR1905	Crossvalidation training	3	HC	OC
TR1913	Crossvalidation training	3	HC	OC
TR923	Test	NA	HC	OC
TR1879	Crossvalidation training	3	HC	OC
TR1884	Test	NA	HC	OC
TR1906	Crossvalidation training	3	HC	OC
TR1876	Crossvalidation training	2	HC	OC
TR1866	Crossvalidation training	1	HC	OC
TR929	Crossvalidation training	5	HC	OC
TR1907	Crossvalidation training	2	HC	OC
TR1099	Test	NA	HC	OC
TR1863	Test	NA	HC	OC
TR1877	Crossvalidation training	2	HC	OC
TR1874	Crossvalidation training	3	HC	OC
TR924	Test	NA	HC	OC
TR1867	Crossvalidation training	2	HC	OC
TR1860	Crossvalidation training	3	HC	OC
TR1718	Crossvalidation training	5	HC	OC
TR1578	Test	NA	HC	OC
TR926	Crossvalidation training	1	HC	OC
TR1883	Crossvalidation training	5	HC	OC
TR1103	Crossvalidation training	2	HC	OC
TR1885	Crossvalidation training	2	HC	OC
TR1760	Crossvalidation training	4	HC	OC
TR1082	Crossvalidation training	4	HC	OC
TR897	Crossvalidation training	1	HC	OC
TR1849	Test	NA	HC	OC
TR1864	Test	NA	HC	OC
TR888	Crossvalidation training	4	HC	OC
TR1721	Test	NA	HC	OC
TR1169	Crossvalidation training	5	HC	OC
TR1639	Test	NA	HC	OC
TR1914	Test	NA	HC	OC
TR1521	Crossvalidation training	3	HC	OC
TR1079	Crossvalidation training	2	HC	OC
TR1782	Crossvalidation training	2	HC	OC
TR1523	Crossvalidation training	4	HC	OC
TR1151	Crossvalidation training	3	HC	OC
TR1172	Test	NA	HC	OC
TR1865	Crossvalidation training	5	HC	OC
TR891	Test	NA	HC	OC
TR1880	Crossvalidation training	5	HC	OC
TR1522	Test	NA	HC	OC
TR1850	Crossvalidation training	3	HC	OC
TR1489	Test	NA	HC	OC
TR1869	Crossvalidation training	4	HC	OC
NKI-107-005287-HD-TR3339	Non-crossvalidation train	NA	HC	Sarcoma
NKI-107-005292-HD-TR3342	Non-crossvalidation train	NA	HC	Sarcoma
NKI-107-005309-HD-TR3345	Non-crossvalidation train	NA	HC	Sarcoma
NKI-107-005313-HD-TR3348	Non-crossvalidation train	NA	HC	Sarcoma
NKI-107-005328-HD-TR3388	Non-crossvalidation train	NA	HC	Sarcoma
NKI-107-005354-HD-TR3392	Non-crossvalidation train	NA	HC	Sarcoma
NKI-107-005364-HD-TR3395	Non-crossvalidation train	NA	HC	Sarcoma
NKI-107-005372-HD-TR3452	Non-crossvalidation train	NA	HC	Sarcoma
NKI-107-005383-HD-TR3456	Non-crossvalidation train	NA	HC	Sarcoma
NKI-107-005386-HD-TR3497	Non-crossvalidation train	NA	HC	Sarcoma
NKI-107-005397-HD-TR3500	Non-crossvalidation train	NA	HC	Sarcoma
NKI-107-005415-HD-TR3291	Non-crossvalidation train	NA	HC	Sarcoma
NKI-107-005436-HD-TR3474	Non-crossvalidation train	NA	HC	Sarcoma
NKI-107-005448-HD-TR3290	Non-crossvalidation train	NA	HC	Sarcoma
NKI-107-005456-HD-TR3479	Non-crossvalidation train	NA	HC	Sarcoma
NKI-107-005462-HD-TR3283	Non-crossvalidation train	NA	HC	Sarcoma
NKI-107-005495-HD-TR3286	Non-crossvalidation train	NA	HC	Sarcoma
TR3423-HD-NKI	Non-crossvalidation train	NA	HC	Sarcoma
TR3432-HD-NKI	Non-crossvalidation train	NA	HC	Sarcoma
TR3431-HD-NKI	Non-crossvalidation train	NA	HC	Sarcoma
TR3294-HD-NKI	Non-crossvalidation train	NA	HC	Sarcoma
TR3299-HD-NKI	Non-crossvalidation train	NA	HC	Sarcoma
TR3481-HD-NKI	Non-crossvalidation train	NA	HC	Sarcoma
TR3477-HD-NKI	Non-crossvalidation train	NA	HC	Sarcoma
TR4039-HD-NKI	Non-crossvalidation train	NA	HC	Sarcoma
NKI-SARC-5153-TR3037	Non-crossvalidation train	NA	formerSarcoma	Sarcoma
NKI-SARC-6179-TR3040	Non-crossvalidation train	NA	formerSarcoma	Sarcoma
NKI-SARC-6344-TR3043	Non-crossvalidation train	NA	formerSarcoma	Sarcoma
NKI-SARC-6474-TR3046	Non-crossvalidation train	NA	formerSarcoma	Sarcoma
NKI-SARC-7328-TR3049	Non-crossvalidation train	NA	formerSarcoma	Sarcoma
NKI-4904-SARC-TR3083	Non-crossvalidation train	NA	formerSarcoma	Sarcoma
NKI-4655-SARC-TR3077	Non-crossvalidation train	NA	formerSarcoma	Sarcoma
NKI-6345-SARC-TR3133	Non-crossvalidation train	NA	formerSarcoma	Sarcoma
NKI-4854-SARC-TR3080	Non-crossvalidation train	NA	formerSarcoma	Sarcoma
NKI-5085-SARC-TR3085	Non-crossvalidation train	NA	formerSarcoma	Sarcoma
NKI-5275-SARC-TR3099	Non-crossvalidation train	NA	formerSarcoma	Sarcoma
NKI-5221-SARC-TR3135	Non-crossvalidation train	NA	formerSarcoma	Sarcoma
NKI-GIST-2086-TR2288	Non-crossvalidation train	NA	sarcoma	Sarcoma
NKI-GIST-2061-TR2287	Non-crossvalidation train	NA	sarcoma	Sarcoma
NKI-GIST-1694-TR2291	Non-crossvalidation train	NA	sarcoma	Sarcoma
NKI-GIST-2601-TR2296	Non-crossvalidation train	NA	sarcoma	Sarcoma
NKI-GIST-4480-TR2301	Non-crossvalidation train	NA	sarcoma	Sarcoma
NKI-GIST-3942-TR2300	Non-crossvalidation train	NA	sarcoma	Sarcoma
NKI-Sarc-1699-TR2439	Non-crossvalidation train	NA	sarcoma	Sarcoma
NKI-Sarc-2284-TR2446	Non-crossvalidation train	NA	sarcoma	Sarcoma
NKI-Sarc-2576-TR2445	Non-crossvalidation train	NA	sarcoma	Sarcoma
NKI-Sarc-2607-TR2526	Non-crossvalidation train	NA	sarcoma	Sarcoma
TR4552-SARC-NKI	Non-crossvalidation train	NA	sarcoma	Sarcoma
TR4544-SARC-NKI	Non-crossvalidation train	NA	sarcoma	Sarcoma
TR4548-SARC-NKI	Non-crossvalidation train	NA	sarcoma	Sarcoma
TR4547-SARC-NKI	Non-crossvalidation train	NA	sarcoma	Sarcoma
TR4551-SARC-NKI	Non-crossvalidation train	NA	sarcoma	Sarcoma
TR4553-SARC-NKI	Non-crossvalidation train	NA	sarcoma	Sarcoma
TR4614-SARC-NKI	Non-crossvalidation train	NA	sarcoma	Sarcoma
TR4620-SARC-NKI	Non-crossvalidation train	NA	sarcoma	Sarcoma
TR4622-SARC-NKI	Non-crossvalidation train	NA	sarcoma	Sarcoma
TR4623-SARC-NKI	Non-crossvalidation train	NA	sarcoma	Sarcoma
TR4615-SARC-NKI	Non-crossvalidation train	NA	sarcoma	Sarcoma
TR4618-SARC-NKI	Non-crossvalidation train	NA	sarcoma	Sarcoma
NKI-107-005288-HD-TR3340	Non-crossvalidation validation	NA	HC	Sarcoma
NKI-107-005295-HD-TR3343	Non-crossvalidation validation	NA	HC	Sarcoma
NKI-107-005310-HD-TR3346	Non-crossvalidation validation	NA	HC	Sarcoma
NKI-107-005314-HD-TR3349	Non-crossvalidation validation	NA	HC	Sarcoma
NKI-107-005332-HD-TR3389	Non-crossvalidation validation	NA	HC	Sarcoma
NKI-107-005356-HD-TR3393	Non-crossvalidation validation	NA	HC	Sarcoma
NKI-107-005370-HD-TR3396	Non-crossvalidation validation	NA	HC	Sarcoma
NKI-107-005384-HD-TR3457	Non-crossvalidation validation	NA	HC	Sarcoma
NKI-107-005388-HD-TR3459	Non-crossvalidation validation	NA	HC	Sarcoma
NKI-107-005400-HD-TR3424	Non-crossvalidation validation	NA	HC	Sarcoma
NKI-107-005404-HD-TR3427	Non-crossvalidation validation	NA	HC	Sarcoma
NKI-107-005417-HD-TR3293	Non-crossvalidation validation	NA	HC	Sarcoma
NKI-107-005437-HD-TR3475	Non-crossvalidation validation	NA	HC	Sarcoma
NKI-107-005450-HD-TR3476	Non-crossvalidation validation	NA	HC	Sarcoma
NKI-107-005457-HD-TR3480	Non-crossvalidation validation	NA	HC	Sarcoma
NKI-107-005472-HD-TR3284	Non-crossvalidation validation	NA	HC	Sarcoma
NKI-107-005497-HD-TR3287	Non-crossvalidation validation	NA	HC	Sarcoma
TR3428-HD-NKI	Non-crossvalidation validation	NA	HC	Sarcoma
TR3454-HD-NKI	Non-crossvalidation validation	NA	HC	Sarcoma
TR3473-HD-NKI	Non-crossvalidation validation	NA	HC	Sarcoma
TR3295-HD-NKI	Non-crossvalidation validation	NA	HC	Sarcoma
TR3499-HD-NKI	Non-crossvalidation validation	NA	HC	Sarcoma
TR3292-HD-NKI	Non-crossvalidation validation	NA	HC	Sarcoma
TR3296-HD-NKI	Non-crossvalidation validation	NA	HC	Sarcoma
TR4040-HD-NKI	Non-crossvalidation validation	NA	HC	Sarcoma
NKI-SARC-5525-TR3038	Non-crossvalidation validation	NA	formerSarcoma	Sarcoma
NKI-SARC-6181-TR3041	Non-crossvalidation validation	NA	formerSarcoma	Sarcoma
NKI-SARC-6373-TR3044	Non-crossvalidation validation	NA	formerSarcoma	Sarcoma
NKI-SARC-6475-TR3047	Non-crossvalidation validation	NA	formerSarcoma	Sarcoma
NKI-SARC-7330-TR3050	Non-crossvalidation validation	NA	formerSarcoma	Sarcoma
NKI-4591-SARC-TR3075	Non-crossvalidation validation	NA	formerSarcoma	Sarcoma
NKI-4589-SARC-TR3128	Non-crossvalidation validation	NA	formerSarcoma	Sarcoma
NKI-6232-SARC-TR3101	Non-crossvalidation validation	NA	formerSarcoma	Sarcoma
NKI-4707-SARC-TR3079	Non-crossvalidation validation	NA	formerSarcoma	Sarcoma
NKI-5151-SARC-TR3130	Non-crossvalidation validation	NA	formerSarcoma	Sarcoma
NKI-6231-SARC-TR3100	Non-crossvalidation validation	NA	formerSarcoma	Sarcoma
NKI-5148-SARC-TR3129	Non-crossvalidation validation	NA	formerSarcoma	Sarcoma
NKI-GIST-2891-TR2298	Non-crossvalidation validation	NA	sarcoma	Sarcoma
NKI-GIST-3911-TR2289	Non-crossvalidation validation	NA	sarcoma	Sarcoma
NKI-GIST-2505-TR2295	Non-crossvalidation validation	NA	sarcoma	Sarcoma
NKI-GIST-2703-TR2297	Non-crossvalidation validation	NA	sarcoma	Sarcoma
NKI-GIST-4533-TR2302	Non-crossvalidation validation	NA	sarcoma	Sarcoma
NKI-Sarc-1685-TR2443	Non-crossvalidation validation	NA	sarcoma	Sarcoma
NKI-Sarc-1773-TR2440	Non-crossvalidation validation	NA	sarcoma	Sarcoma
NKI-Sarc-2348-TR2442	Non-crossvalidation validation	NA	sarcoma	Sarcoma
NKI-Sarc-2600-TR2450	Non-crossvalidation validation	NA	sarcoma	Sarcoma
NKI-Sarc-3408-TR2451	Non-crossvalidation validation	NA	sarcoma	Sarcoma
NKI-GIST-3345-TR2530	Non-crossvalidation validation	NA	sarcoma	Sarcoma
NKI-Sarc-2913-TR2527	Non-crossvalidation validation	NA	sarcoma	Sarcoma
TR4554-SARC-NKI	Non-crossvalidation validation	NA	sarcoma	Sarcoma
TR4550-SARC-NKI	Non-crossvalidation validation	NA	sarcoma	Sarcoma
TR4542-SARC-NKI	Non-crossvalidation validation	NA	sarcoma	Sarcoma
TR4549-SARC-NKI	Non-crossvalidation validation	NA	sarcoma	Sarcoma
TR4616-SARC-NKI	Non-crossvalidation validation	NA	sarcoma	Sarcoma
TR4624-SARC-NKI	Non-crossvalidation validation	NA	sarcoma	Sarcoma
TR4735-SARC-NKI	Non-crossvalidation validation	NA	sarcoma	Sarcoma
TR4621-SARC-NKI	Non-crossvalidation validation	NA	sarcoma	Sarcoma
TR4625-SARC-NKI	Non-crossvalidation validation	NA	sarcoma	Sarcoma
TR4626-SARC-NKI	Non-crossvalidation validation	NA	sarcoma	Sarcoma
NKI-107-005289-HD-TR3341	Test	NA	HC	Sarcoma
NKI-107-005304-HD-TR3344	Test	NA	HC	Sarcoma
NKI-107-005311-HD-TR3347	Test	NA	HC	Sarcoma
NKI-107-005315-HD-TR3386	Test	NA	HC	Sarcoma
NKI-107-005333-HD-TR3390	Test	NA	HC	Sarcoma
NKI-107-005362-HD-TR3394	Test	NA	HC	Sarcoma
NKI-107-005371-HD-TR3451	Test	NA	HC	Sarcoma
NKI-107-005379-HD-TR3455	Test	NA	HC	Sarcoma
NKI-107-005385-HD-TR3458	Test	NA	HC	Sarcoma
NKI-107-005389-HD-TR3460	Test	NA	HC	Sarcoma
NKI-107-005402-HD-TR3425	Test	NA	HC	Sarcoma
NKI-107-005414-HD-TR3433	Test	NA	HC	Sarcoma
NKI-107-005433-HD-TR3301	Test	NA	HC	Sarcoma
NKI-107-005440-HD-TR3289	Test	NA	HC	Sarcoma
NKI-107-005455-HD-TR3478	Test	NA	HC	Sarcoma
NKI-107-005461-HD-TR3482	Test	NA	HC	Sarcoma
NKI-107-005484-HD-TR3285	Test	NA	HC	Sarcoma
NKI-107-005500-HD-TR3288	Test	NA	HC	Sarcoma
TR3430-HD-NKI	Test	NA	HC	Sarcoma
TR3429-HD-NKI	Test	NA	HC	Sarcoma
TR3498-HD-NKI	Test	NA	HC	Sarcoma
TR3297-HD-NKI	Test	NA	HC	Sarcoma
TR3298-HD-NKI	Test	NA	HC	Sarcoma
TR3300-HD-NKI	Test	NA	HC	Sarcoma
TR3461-HD-NKI	Test	NA	HC	Sarcoma
NKI-SARC-4727-TR3036	Test	NA	formerSarcoma	Sarcoma
NKI-SARC-5576-TR3039	Test	NA	formerSarcoma	Sarcoma
NKI-SARC-6222-TR3042	Test	NA	formerSarcoma	Sarcoma
NKI-SARC-6430-TR3045	Test	NA	formerSarcoma	Sarcoma
NKI-SARC-7316-TR3048	Test	NA	formerSarcoma	Sarcoma
NKI-4879-SARC-TR3081	Test	NA	formerSarcoma	Sarcoma
NKI-4628-SARC-TR3076	Test	NA	formerSarcoma	Sarcoma
NKI-5196-SARC-TR3131	Test	NA	formerSarcoma	Sarcoma
NKI-4706-SARC-TR3078	Test	NA	formerSarcoma	Sarcoma
NKI-4941-SARC-TR3084	Test	NA	formerSarcoma	Sarcoma
NKI-6348-SARC-TR3134	Test	NA	formerSarcoma	Sarcoma
NKI-4903-SARC-TR3082	Test	NA	formerSarcoma	Sarcoma
NKI-6369-SARC-TR3102	Test	NA	formerSarcoma	Sarcoma
NKI-GIST-1687-TR2286	Test	NA	sarcoma	Sarcoma
NKI-GIST-2050-TR2290	Test	NA	sarcoma	Sarcoma
NKI-GIST-2459-TR2294	Test	NA	sarcoma	Sarcoma
NKI-GIST-3558-TR2299	Test	NA	sarcoma	Sarcoma
NKI-GIST-2275-TR2292	Test	NA	sarcoma	Sarcoma
NKI-Sarc-1807-TR2438	Test	NA	sarcoma	Sarcoma
NKI-Sarc-2503-TR2447	Test	NA	sarcoma	Sarcoma
NKI-Sarc-3282-TR2448	Test	NA	sarcoma	Sarcoma
NKI-GIST-1986-TR2293	Test	NA	sarcoma	Sarcoma
NKI-Sarc-2914-TR2528	Test	NA	sarcoma	Sarcoma
NKI-Sarc-3623-TR2529	Test	NA	sarcoma	Sarcoma
GRON-7330-SARC-TR3050	Test	NA	sarcoma	Sarcoma
TR4546-SARC-NKI	Test	NA	sarcoma	Sarcoma
TR4545-SARC-NKI	Test	NA	sarcoma	Sarcoma
TR4543-SARC-NKI	Test	NA	sarcoma	Sarcoma
TR4736-SARC-NKI	Test	NA	sarcoma	Sarcoma
TR4619-SARC-NKI	Test	NA	sarcoma	Sarcoma
TR4617-SARC-NKI	Test	NA	sarcoma	Sarcoma
TR1156	Non-crossvalidation train	NA	HC	NSCLC
TR1066	Non-crossvalidation train	NA	HC	NSCLC
TR1081	Non-crossvalidation train	NA	HC	NSCLC
TR884	Non-crossvalidation train	NA	HC	NSCLC
TR921	Non-crossvalidation train	NA	HC	NSCLC
TR1149	Non-crossvalidation train	NA	HC	NSCLC
TR1171	Non-crossvalidation train	NA	HC	NSCLC
TR1913	Non-crossvalidation train	NA	HC	NSCLC
TR1866	Non-crossvalidation train	NA	HC	NSCLC
TR929	Non-crossvalidation train	NA	HC	NSCLC
TR1907	Non-crossvalidation train	NA	HC	NSCLC
TR1099	Non-crossvalidation train	NA	HC	NSCLC
TR1863	Non-crossvalidation train	NA	HC	NSCLC
TR1877	Non-crossvalidation train	NA	HC	NSCLC
TR1874	Non-crossvalidation train	NA	HC	NSCLC
TR924	Non-crossvalidation train	NA	HC	NSCLC
TR1867	Non-crossvalidation train	NA	HC	NSCLC
TR1860	Non-crossvalidation train	NA	HC	NSCLC
TR926	Non-crossvalidation train	NA	HC	NSCLC
TR1760	Non-crossvalidation train	NA	HC	NSCLC
TR1849	Non-crossvalidation train	NA	HC	NSCLC
TR1864	Non-crossvalidation train	NA	HC	NSCLC
TR888	Non-crossvalidation train	NA	HC	NSCLC
TR1914	Non-crossvalidation train	NA	HC	NSCLC
TR1521	Non-crossvalidation train	NA	HC	NSCLC
TR1079	Non-crossvalidation train	NA	HC	NSCLC
TR1523	Non-crossvalidation train	NA	HC	NSCLC
TR1151	Non-crossvalidation train	NA	HC	NSCLC
TR1489	Non-crossvalidation train	NA	HC	NSCLC
Vumc-NSCLC-258-TR1238	Non-crossvalidation train	NA	NSCLC	NSCLC
Vumc-NSCLC-313-TR1243	Non-crossvalidation train	NA	NSCLC	NSCLC
Vumc-NSCLC-106-TR705	Non-crossvalidation train	NA	NSCLC	NSCLC
Vumc-NSCLC-115-TR706	Non-crossvalidation train	NA	NSCLC	NSCLC
Vumc-NSCLC-160-TR690	Non-crossvalidation train	NA	NSCLC	NSCLC
Vumc-NSCLC-172-TR667	Non-crossvalidation train	NA	NSCLC	NSCLC
Vumc-NSCLC-174-TR669	Non-crossvalidation train	NA	NSCLC	NSCLC
Vumc-NSCLC-184-TR710	Non-crossvalidation train	NA	NSCLC	NSCLC
Vumc-NSCLC-189-TR713	Non-crossvalidation train	NA	NSCLC	NSCLC
Vumc-NSCLC-164-TR691	Non-crossvalidation train	NA	NSCLC	NSCLC
Vumc-NSCLC-191-TR898	Non-crossvalidation train	NA	NSCLC	NSCLC
Vumc-NSCLC-195-TR877	Non-crossvalidation train	NA	NSCLC	NSCLC
Vumc-NSCLC-208-TR902	Non-crossvalidation train	NA	NSCLC	NSCLC
Vumc-NSCLC-211-TR903	Non-crossvalidation train	NA	NSCLC	NSCLC
Vumc-NSCLC-219-TR916	Non-crossvalidation train	NA	NSCLC	NSCLC
Vumc-NSCLC-236-TR939	Non-crossvalidation train	NA	NSCLC	NSCLC
Vumc-NSCLC-130-TR952	Non-crossvalidation train	NA	NSCLC	NSCLC
Vumc-NSCLC-199-TR977	Non-crossvalidation train	NA	NSCLC	NSCLC
Vumc-NSCLC-200-TR978	Non-crossvalidation train	NA	NSCLC	NSCLC
Vumc-NSCLC-201-TR979	Non-crossvalidation train	NA	NSCLC	NSCLC
Vumc-NSCLC-210-TR982	Non-crossvalidation train	NA	NSCLC	NSCLC
Vumc-NSCLC-218-TR983	Non-crossvalidation train	NA	NSCLC	NSCLC
Vumc-NSCLC-223-TR996	Non-crossvalidation train	NA	NSCLC	NSCLC
Vumc-NSCLC-244-TR1003	Non-crossvalidation train	NA	NSCLC	NSCLC
Vumc-NSCLC-250-TR1005	Non-crossvalidation train	NA	NSCLC	NSCLC
Vumc-NSCLC-259-TR1007	Non-crossvalidation train	NA	NSCLC	NSCLC
Vumc-NSCLC-260-TR1008	Non-crossvalidation train	NA	NSCLC	NSCLC
Vumc-NSCLC-267-TR1020	Non-crossvalidation train	NA	NSCLC	NSCLC
Vumc-NSCLC-269-TR1021	Non-crossvalidation train	NA	NSCLC	NSCLC
Vumc-NSCLC-282-TR1031	Non-crossvalidation train	NA	NSCLC	NSCLC
Vumc-NSCLC-361-TR1036	Non-crossvalidation train	NA	NSCLC	NSCLC
Vumc-NSCLC-461-TR1303	Non-crossvalidation train	NA	NSCLC	NSCLC
Vumc-NSCLC-054	Non-crossvalidation train	NA	NSCLC	NSCLC
Vumc-NSCLC-063	Non-crossvalidation train	NA	NSCLC	NSCLC
Vumc-NSCLC-068	Non-crossvalidation train	NA	NSCLC	NSCLC
Vumc-NSCLC-080	Non-crossvalidation train	NA	NSCLC	NSCLC
Vumc-NSCLC-084	Non-crossvalidation train	NA	NSCLC	NSCLC
Vumc-NSCLC-086	Non-crossvalidation train	NA	NSCLC	NSCLC
Vumc-NSCLC-088	Non-crossvalidation train	NA	NSCLC	NSCLC
Vumc-NSCLC-103	Non-crossvalidation train	NA	NSCLC	NSCLC
Vumc-NSCLC-113	Non-crossvalidation train	NA	NSCLC	NSCLC
Vumc-NSCLC-117	Non-crossvalidation train	NA	NSCLC	NSCLC
Vumc-NSCLC-118	Non-crossvalidation train	NA	NSCLC	NSCLC
Vumc-NSCLC-121	Non-crossvalidation train	NA	NSCLC	NSCLC
Vumc-NSCLC-122	Non-crossvalidation train	NA	NSCLC	NSCLC
Vumc-NSCLC-127	Non-crossvalidation train	NA	NSCLC	NSCLC
Vumc-NSCLC-134	Non-crossvalidation train	NA	NSCLC	NSCLC
Vumc-NSCLC-138	Non-crossvalidation train	NA	NSCLC	NSCLC
Vumc-NSCLC-139	Non-crossvalidation train	NA	NSCLC	NSCLC
Vumc-NSCLC-144	Non-crossvalidation train	NA	NSCLC	NSCLC
Vumc-NSCLC-49	Non-crossvalidation train	NA	NSCLC	NSCLC
Vumc-NSCLC-57	Non-crossvalidation train	NA	NSCLC	NSCLC
Vumc-NSCLC-69	Non-crossvalidation train	NA	NSCLC	NSCLC
Vumc-NSCLC-052-TR460	Non-crossvalidation train	NA	NSCLC	NSCLC
Vumc-NSCLC-071-TR486	Non-crossvalidation train	NA	NSCLC	NSCLC
Vumc-NSCLC-151-TR463	Non-crossvalidation train	NA	NSCLC	NSCLC
Vumc-NSCLC-152-TR604	Non-crossvalidation train	NA	NSCLC	NSCLC
Vumc-NSCLC-VU079-TR631	Non-crossvalidation train	NA	NSCLC	NSCLC
Vumc-NSCLC-VU146-TR374	Non-crossvalidation train	NA	NSCLC	NSCLC
TR927	Non-crossvalidation validation	NA	HC	NSCLC
TR886	Non-crossvalidation validation	NA	HC	NSCLC
TR895	Non-crossvalidation validation	NA	HC	NSCLC
TR1488	Non-crossvalidation validation	NA	HC	NSCLC
TR1080	Non-crossvalidation validation	NA	HC	NSCLC
TR1096	Non-crossvalidation validation	NA	HC	NSCLC
TR1157	Non-crossvalidation validation	NA	HC	NSCLC
TR925	Non-crossvalidation validation	NA	HC	NSCLC
TR1148	Non-crossvalidation validation	NA	HC	NSCLC
TR1679	Non-crossvalidation validation	NA	HC	NSCLC
TR1872	Non-crossvalidation validation	NA	HC	NSCLC
TR1168	Non-crossvalidation validation	NA	HC	NSCLC
TR1129	Non-crossvalidation validation	NA	HC	NSCLC
TR1905	Non-crossvalidation validation	NA	HC	NSCLC
TR923	Non-crossvalidation validation	NA	HC	NSCLC
TR1906	Non-crossvalidation validation	NA	HC	NSCLC
TR1876	Non-crossvalidation validation	NA	HC	NSCLC
TR1103	Non-crossvalidation validation	NA	HC	NSCLC
TR1082	Non-crossvalidation validation	NA	HC	NSCLC
TR1169	Non-crossvalidation validation	NA	HC	NSCLC
TR1865	Non-crossvalidation validation	NA	HC	NSCLC
TR891	Non-crossvalidation validation	NA	HC	NSCLC
TR1522	Non-crossvalidation validation	NA	HC	NSCLC
TR1850	Non-crossvalidation validation	NA	HC	NSCLC
TR1869	Non-crossvalidation validation	NA	HC	NSCLC
Vumc-NSCLC-131-TR709	Non-crossvalidation validation	NA	NSCLC	NSCLC
Vumc-NSCLC-165-TR692	Non-crossvalidation validation	NA	NSCLC	NSCLC
Vumc-NSCLC-167-TR693	Non-crossvalidation validation	NA	NSCLC	NSCLC
Vumc-NSCLC-204-TR901	Non-crossvalidation validation	NA	NSCLC	NSCLC
Vumc-NSCLC-205-TR870	Non-crossvalidation validation	NA	NSCLC	NSCLC
Vumc-NSCLC-214-TR873	Non-crossvalidation validation	NA	NSCLC	NSCLC
Vumc-NSCLC-224-TR879	Non-crossvalidation validation	NA	NSCLC	NSCLC
Vumc-NSCLC-229-TR881	Non-crossvalidation validation	NA	NSCLC	NSCLC
Vumc-NSCLC-230-TR882	Non-crossvalidation validation	NA	NSCLC	NSCLC
Vumc-NSCLC-231-TR906	Non-crossvalidation validation	NA	NSCLC	NSCLC
Vumc-NSCLC-239-TR940	Non-crossvalidation validation	NA	NSCLC	NSCLC
Vumc-NSCLC-105-TR950	Non-crossvalidation validation	NA	NSCLC	NSCLC
Vumc-NSCLC-149-TR954	Non-crossvalidation validation	NA	NSCLC	NSCLC
Vumc-NSCLC-157-TR955	Non-crossvalidation validation	NA	NSCLC	NSCLC
Vumc-NSCLC-163-TR959	Non-crossvalidation validation	NA	NSCLC	NSCLC
Vumc-NSCLC-166-TR960	Non-crossvalidation validation	NA	NSCLC	NSCLC
Vumc-NSCLC-171-TR962	Non-crossvalidation validation	NA	NSCLC	NSCLC
Vumc-NSCLC-186-TR974	Non-crossvalidation validation	NA	NSCLC	NSCLC
Vumc-NSCLC-221-TR984	Non-crossvalidation validation	NA	NSCLC	NSCLC
Vumc-NSCLC-226-TR997	Non-crossvalidation validation	NA	NSCLC	NSCLC
Vumc-NSCLC-232-TR998	Non-crossvalidation validation	NA	NSCLC	NSCLC
Vumc-NSCLC-240-TR999	Non-crossvalidation validation	NA	NSCLC	NSCLC
Vumc-NSCLC-241-TR1000	Non-crossvalidation validation	NA	NSCLC	NSCLC
Vumc-NSCLC-255-TR1006	Non-crossvalidation validation	NA	NSCLC	NSCLC
Vumc-NSCLC-298-TR1033	Non-crossvalidation validation	NA	NSCLC	NSCLC
Vumc-NSCLC-263-TR1239	Non-crossvalidation validation	NA	NSCLC	NSCLC
Vumc-NSCLC-317-TR1244	Non-crossvalidation validation	NA	NSCLC	NSCLC
Vumc-NSCLC-070	Non-crossvalidation validation	NA	NSCLC	NSCLC
Vumc-NSCLC-081	Non-crossvalidation validation	NA	NSCLC	NSCLC
Vumc-NSCLC-083	Non-crossvalidation validation	NA	NSCLC	NSCLC
Vumc-NSCLC-093	Non-crossvalidation validation	NA	NSCLC	NSCLC
Vumc-NSCLC-109-1	Non-crossvalidation validation	NA	NSCLC	NSCLC
Vumc-NSCLC-120	Non-crossvalidation validation	NA	NSCLC	NSCLC
Vumc-NSCLC-123	Non-crossvalidation validation	NA	NSCLC	NSCLC
Vumc-NSCLC-124	Non-crossvalidation validation	NA	NSCLC	NSCLC
Vumc-NSCLC-128	Non-crossvalidation validation	NA	NSCLC	NSCLC
Vumc-NSCLC-132-1	Non-crossvalidation validation	NA	NSCLC	NSCLC
Vumc-NSCLC-141	Non-crossvalidation validation	NA	NSCLC	NSCLC
Vumc-NSCLC-147	Non-crossvalidation validation	NA	NSCLC	NSCLC
Vumc-NSCLC-150	Non-crossvalidation validation	NA	NSCLC	NSCLC
Vumc-NSCLC-154	Non-crossvalidation validation	NA	NSCLC	NSCLC
Vumc-NSCLC-59	Non-crossvalidation validation	NA	NSCLC	NSCLC
Vumc-NSCLC-107-TR487	Non-crossvalidation validation	NA	NSCLC	NSCLC
Vumc-NSCLC-513-TR1305	Non-crossvalidation validation	NA	NSCLC	NSCLC
TR1127	Test	NA	HC	NSCLC
TR1128	Test	NA	HC	NSCLC
TR1125	Test	NA	HC	NSCLC
TR1140	Test	NA	HC	NSCLC
TR1159	Test	NA	HC	NSCLC
TR1104	Test	NA	HC	NSCLC
TR1141	Test	NA	HC	NSCLC
TR1143	Test	NA	HC	NSCLC
TR1142	Test	NA	HC	NSCLC
TR1064	Test	NA	HC	NSCLC
TR1106	Test	NA	HC	NSCLC
TR1105	Test	NA	HC	NSCLC
TR1680	Test	NA	HC	NSCLC
TR1158	Test	NA	HC	NSCLC
TR1144	Test	NA	HC	NSCLC
TR1102	Test	NA	HC	NSCLC
TR1581	Test	NA	HC	NSCLC
TR1139	Test	NA	HC	NSCLC
TR1124	Test	NA	HC	NSCLC
TR1119	Test	NA	HC	NSCLC
TR1576	Test	NA	HC	NSCLC
TR1121	Test	NA	HC	NSCLC
TR1100	Test	NA	HC	NSCLC
TR1146	Test	NA	HC	NSCLC
TR1085	Test	NA	HC	NSCLC
TR1061	Test	NA	HC	NSCLC
TR1114	Test	NA	HC	NSCLC
TR1113	Test	NA	HC	NSCLC
TR1570	Test	NA	HC	NSCLC
TR1135	Test	NA	HC	NSCLC
TR1575	Test	NA	HC	NSCLC
TR1101	Test	NA	HC	NSCLC
TR1136	Test	NA	HC	NSCLC
TR1637	Test	NA	HC	NSCLC
TR1138	Test	NA	HC	NSCLC
TR1132	Test	NA	HC	NSCLC
TR1063	Test	NA	HC	NSCLC
TR1154	Test	NA	HC	NSCLC
TR1160	Test	NA	HC	NSCLC
TR1164	Test	NA	HC	NSCLC
TR1059	Test	NA	HC	NSCLC
TR1065	Test	NA	HC	NSCLC
TR1115	Test	NA	HC	NSCLC
TR1153	Test	NA	HC	NSCLC
TR1574	Test	NA	HC	NSCLC
TR1163	Test	NA	HC	NSCLC
TR1122	Test	NA	HC	NSCLC
TR1579	Test	NA	HC	NSCLC
TR1094	Test	NA	HC	NSCLC
TR1083	Test	NA	HC	NSCLC
TR1089	Test	NA	HC	NSCLC
TR1107	Test	NA	HC	NSCLC
TR1110	Test	NA	HC	NSCLC
TR1093	Test	NA	HC	NSCLC
TR1145	Test	NA	HC	NSCLC
TR1116	Test	NA	HC	NSCLC
TR1580	Test	NA	HC	NSCLC
TR1118	Test	NA	HC	NSCLC
TR1133	Test	NA	HC	NSCLC
TR1108	Test	NA	HC	NSCLC
TR1123	Test	NA	HC	NSCLC
TR1134	Test	NA	HC	NSCLC
TR1111	Test	NA	HC	NSCLC
TR1095	Test	NA	HC	NSCLC
TR1120	Test	NA	HC	NSCLC
TR1166	Test	NA	HC	NSCLC
TR1112	Test	NA	HC	NSCLC
TR1131	Test	NA	HC	NSCLC
TR1117	Test	NA	HC	NSCLC
TR1097	Test	NA	HC	NSCLC
TR1058	Test	NA	HC	NSCLC
TR1571	Test	NA	HC	NSCLC
TR1643	Test	NA	HC	NSCLC
TR1577	Test	NA	HC	NSCLC
TR1098	Test	NA	HC	NSCLC
TR1109	Test	NA	HC	NSCLC
TR922	Test	NA	HC	NSCLC
TR1573	Test	NA	HC	NSCLC
TR1162	Test	NA	HC	NSCLC
TR920	Test	NA	HC	NSCLC
TR1088	Test	NA	HC	NSCLC
TR892	Test	NA	HC	NSCLC
TR1137	Test	NA	HC	NSCLC
TR1165	Test	NA	HC	NSCLC
TR928	Test	NA	HC	NSCLC
TR930	Test	NA	HC	NSCLC
TR1161	Test	NA	HC	NSCLC
TR932	Test	NA	HC	NSCLC
TR889	Test	NA	HC	NSCLC
TR1086	Test	NA	HC	NSCLC
TR894	Test	NA	HC	NSCLC
TR887	Test	NA	HC	NSCLC
TR1170	Test	NA	HC	NSCLC
TR1152	Test	NA	HC	NSCLC
TR1130	Test	NA	HC	NSCLC
TR1758	Test	NA	HC	NSCLC
TR935	Test	NA	HC	NSCLC
TR934	Test	NA	HC	NSCLC
TR1756	Test	NA	HC	NSCLC
TR1147	Test	NA	HC	NSCLC
TR933	Test	NA	HC	NSCLC
TR1150	Test	NA	HC	NSCLC
TR1087	Test	NA	HC	NSCLC
TR1155	Test	NA	HC	NSCLC
TR1084	Test	NA	HC	NSCLC
TR1780	Test	NA	HC	NSCLC
TR1642	Test	NA	HC	NSCLC
TR1757	Test	NA	HC	NSCLC
TR885	Test	NA	HC	NSCLC
TR1062	Test	NA	HC	NSCLC
TR1060	Test	NA	HC	NSCLC
TR893	Test	NA	HC	NSCLC
TR896	Test	NA	HC	NSCLC
TR1759	Test	NA	HC	NSCLC
TR1852	Test	NA	HC	NSCLC
TR1916	Test	NA	HC	NSCLC
TR1781	Test	NA	HC	NSCLC
TR1167	Test	NA	HC	NSCLC
TR1868	Test	NA	HC	NSCLC
TR1641	Test	NA	HC	NSCLC
TR1870	Test	NA	HC	NSCLC
TR1761	Test	NA	HC	NSCLC
TR1862	Test	NA	HC	NSCLC
TR1861	Test	NA	HC	NSCLC
TR1882	Test	NA	HC	NSCLC
TR1716	Test	NA	HC	NSCLC
TR1878	Test	NA	HC	NSCLC
TR931	Test	NA	HC	NSCLC
TR1720	Test	NA	HC	NSCLC
TR1582	Test	NA	HC	NSCLC
TR1859	Test	NA	HC	NSCLC
TR1881	Test	NA	HC	NSCLC
TR1915	Test	NA	HC	NSCLC
TR1851	Test	NA	HC	NSCLC
TR1719	Test	NA	HC	NSCLC
TR1717	Test	NA	HC	NSCLC
TR1666	Test	NA	HC	NSCLC
TR1879	Test	NA	HC	NSCLC
TR1884	Test	NA	HC	NSCLC
TR1718	Test	NA	HC	NSCLC
TR1578	Test	NA	HC	NSCLC
TR1883	Test	NA	HC	NSCLC
TR1885	Test	NA	HC	NSCLC
TR897	Test	NA	HC	NSCLC
TR1721	Test	NA	HC	NSCLC
TR1639	Test	NA	HC	NSCLC
TR1782	Test	NA	HC	NSCLC
TR1172	Test	NA	HC	NSCLC
TR1880	Test	NA	HC	NSCLC
NKI-NSCLC-352-TR1330	Test	NA	NSCLC	NSCLC
NKI-NSCLC-865-TR1312	Test	NA	NSCLC	NSCLC
NKI-NSCLC-1379-TR1309	Test	NA	NSCLC	NSCLC
NKI-NSCLC-1553-TR1331	Test	NA	NSCLC	NSCLC
NKI-NSCLC-1348-TR1332	Test	NA	NSCLC	NSCLC
NKI-NSCLC-1349-TR1333	Test	NA	NSCLC	NSCLC
NKI-NSCLC-1342-TR1334	Test	NA	NSCLC	NSCLC
Vumc-NSCLC-394-TR1273	Test	NA	NSCLC	NSCLC
NKI-NSCLC-1409-TR1336	Test	NA	NSCLC	NSCLC
NKI-NSCLC-582-TR1279	Test	NA	NSCLC	NSCLC
NKI-NSCLC-1054-TR1324	Test	NA	NSCLC	NSCLC
NKI-NSCLC-1041-TR1281	Test	NA	NSCLC	NSCLC
NKI-NSCLC-975-TR1317	Test	NA	NSCLC	NSCLC
NKI-NSCLC-882-TR1319	Test	NA	NSCLC	NSCLC
NKI-NSCLC-1255-TR1321	Test	NA	NSCLC	NSCLC
NKI-NSCLC-895-TR1323	Test	NA	NSCLC	NSCLC
NKI-NSCLC-1059-TR1327	Test	NA	NSCLC	NSCLC
Vumc-NSCLC-253-TR1237	Test	NA	NSCLC	NSCLC
Vumc-NSCLC-391-TR1272	Test	NA	NSCLC	NSCLC
Vumc-NSCLC-470-TR1275	Test	NA	NSCLC	NSCLC
NKI-NSCLC-1420-TR1338	Test	NA	NSCLC	NSCLC
NKI-NSCLC-1459-TR1339	Test	NA	NSCLC	NSCLC
NKI-NSCLC-1485-TR1340	Test	NA	NSCLC	NSCLC
NKI-NSCLC-1535-TR1308	Test	NA	NSCLC	NSCLC
NKI-NSCLC-1587-TR1343	Test	NA	NSCLC	NSCLC
NKI-NSCLC-1652-TR1344	Test	NA	NSCLC	NSCLC
NKI-NSCLC-1565-TR1345	Test	NA	NSCLC	NSCLC
NKI-NSCLC-689-TR1325	Test	NA	NSCLC	NSCLC
NKI-NSCLC-1362-TR1381	Test	NA	NSCLC	NSCLC
Vumc-NSCLC-404-TR1274	Test	NA	NSCLC	NSCLC
Vumc-NSCLC-251-TR1276	Test	NA	NSCLC	NSCLC
NKI-NSCLC-1667-TR1341	Test	NA	NSCLC	NSCLC
NKI-NSCLC-281-TR1834	Test	NA	NSCLC	NSCLC
NKI-NSCLC-642-TR1835	Test	NA	NSCLC	NSCLC
NKI-NSCLC-1114-TR1838	Test	NA	NSCLC	NSCLC
NKI-NSCLC-1151-TR1899	Test	NA	NSCLC	NSCLC
NKI-NSCLC-1222-TR1837	Test	NA	NSCLC	NSCLC
NKI-NSCLC-1292-TR1806	Test	NA	NSCLC	NSCLC
NKI-NSCLC-1523-TR1846	Test	NA	NSCLC	NSCLC
NKI-NSCLC-1544-TR1891	Test	NA	NSCLC	NSCLC
NKI-NSCLC-1574-TR1836	Test	NA	NSCLC	NSCLC
NKI-NSCLC-1589-TR1895	Test	NA	NSCLC	NSCLC
NKI-NSCLC-1593-TR1845	Test	NA	NSCLC	NSCLC
NKI-NSCLC-1653-TR1893	Test	NA	NSCLC	NSCLC
NKI-NSCLC-1663-TR1808	Test	NA	NSCLC	NSCLC
NKI-NSCLC-1665-TR1894	Test	NA	NSCLC	NSCLC
NKI-NSCLC-1671-TR1912	Test	NA	NSCLC	NSCLC
NKI-NSCLC-1725-TR1896	Test	NA	NSCLC	NSCLC
NKI-NSCLC-1777-TR1788	Test	NA	NSCLC	NSCLC
NKI-NSCLC-1844-TR1890	Test	NA	NSCLC	NSCLC
NKI-NSCLC-1922-TR1841	Test	NA	NSCLC	NSCLC
NKI-NSCLC-1924-TR1892	Test	NA	NSCLC	NSCLC
NKI-NSCLC-1931-TR1840	Test	NA	NSCLC	NSCLC
NKI-NSCLC-1946-TR1898	Test	NA	NSCLC	NSCLC
NKI-NSCLC-2062-TR1901	Test	NA	NSCLC	NSCLC
NKI-NSCLC-2079-TR1897	Test	NA	NSCLC	NSCLC
NKI-NSCLC-2121-TR1900	Test	NA	NSCLC	NSCLC
NKI-NSCLC-2126-TR1843	Test	NA	NSCLC	NSCLC
NKI-NSCLC-2149-TR1848	Test	NA	NSCLC	NSCLC
NKI-NSCLC-2150-TR1847	Test	NA	NSCLC	NSCLC
NKI-NSCLC-2153-TR1839	Test	NA	NSCLC	NSCLC
NKI-NSCLC-2205-TR1856	Test	NA	NSCLC	NSCLC
NKI-NSCLC-2220-TR1807	Test	NA	NSCLC	NSCLC
NKI-NSCLC-2237-TR1853	Test	NA	NSCLC	NSCLC
NKI-NSCLC-2314-TR1854	Test	NA	NSCLC	NSCLC
NKI-NSCLC-2403-TR1844	Test	NA	NSCLC	NSCLC
MGH-NSCLC-L189-TR2494	Test	NA	NSCLC	NSCLC
MGH-NSCLC-L190-TR2495	Test	NA	NSCLC	NSCLC
MGH-NSCLC-L194-TR2500	Test	NA	NSCLC	NSCLC
MGH-NSCLC-L195-TR2496	Test	NA	NSCLC	NSCLC
MGH-NSCLC-L206-TR2497	Test	NA	NSCLC	NSCLC
MGH-NSCLC-L216-TR2498	Test	NA	NSCLC	NSCLC
MGH-NSCLC-L217-TR2499	Test	NA	NSCLC	NSCLC
NKI-NSCLC-0117-TR2484	Test	NA	NSCLC	NSCLC
NKI-NSCLC-0134-TR2485	Test	NA	NSCLC	NSCLC
NKI-NSCLC-0193-TR2486	Test	NA	NSCLC	NSCLC
NKI-NSCLC-0220-TR2487	Test	NA	NSCLC	NSCLC
NKI-NSCLC-0229-TR2488	Test	NA	NSCLC	NSCLC
NKI-NSCLC-0334-TR2506	Test	NA	NSCLC	NSCLC
NKI-NSCLC-2332-TR2513	Test	NA	NSCLC	NSCLC
NKI-NSCLC-107-691-TR721	Test	NA	NSCLC	NSCLC
NKI-NSCLC-107-703-TR737	Test	NA	NSCLC	NSCLC
NKI-NSCLC-107-705-TR727	Test	NA	NSCLC	NSCLC
Vumc-NSCLC-170-TR666	Test	NA	NSCLC	NSCLC
Vumc-NSCLC-173-TR668	Test	NA	NSCLC	NSCLC
Vumc-NSCLC-179-TR670	Test	NA	NSCLC	NSCLC
Vumc-NSCLC-183-TR671	Test	NA	NSCLC	NSCLC
Vumc-NSCLC-185-TR711	Test	NA	NSCLC	NSCLC
Vumc-NSCLC-188-TR712	Test	NA	NSCLC	NSCLC
MGH-NSCLC-L115-TR684	Test	NA	NSCLC	NSCLC
MGH-NSCLC-L116-TR685	Test	NA	NSCLC	NSCLC
MGH-NSCLC-L117-TR686	Test	NA	NSCLC	NSCLC
MGH-NSCLC-L118-TR687	Test	NA	NSCLC	NSCLC
MGH-NSCLC-L119-TR688	Test	NA	NSCLC	NSCLC
MGH-NSCLC-L121-TR907	Test	NA	NSCLC	NSCLC
MGH-NSCLC-L126-TR917	Test	NA	NSCLC	NSCLC
MGH-NSCLC-L130-TR908	Test	NA	NSCLC	NSCLC
MGH-NSCLC-L131-TR909	Test	NA	NSCLC	NSCLC
MGH-NSCLC-L133-TR910	Test	NA	NSCLC	NSCLC
MGH-NSCLC-L134-TR911	Test	NA	NSCLC	NSCLC
MGH-NSCLC-L145-TR912	Test	NA	NSCLC	NSCLC
MGH-NSCLC-L149-TR883	Test	NA	NSCLC	NSCLC
MGH-NSCLC-L158-TR913	Test	NA	NSCLC	NSCLC
MGH-NSCLC-L169-TR914	Test	NA	NSCLC	NSCLC
MGH-NSCLC-L173-TR915	Test	NA	NSCLC	NSCLC
MGH-NSCLC-L178-TR918	Test	NA	NSCLC	NSCLC
MGH-NSCLC-L180-TR919	Test	NA	NSCLC	NSCLC
Vumc-NSCLC-168-TR694	Test	NA	NSCLC	NSCLC
Vumc-NSCLC-181-TR876	Test	NA	NSCLC	NSCLC
Vumc-NSCLC-194-TR899	Test	NA	NSCLC	NSCLC
Vumc-NSCLC-202-TR900	Test	NA	NSCLC	NSCLC
Vumc-NSCLC-209-TR871	Test	NA	NSCLC	NSCLC
Vumc-NSCLC-212-TR878	Test	NA	NSCLC	NSCLC
Vumc-NSCLC-213-TR872	Test	NA	NSCLC	NSCLC
Vumc-NSCLC-216-TR874	Test	NA	NSCLC	NSCLC
Vumc-NSCLC-217-TR904	Test	NA	NSCLC	NSCLC
Vumc-NSCLC-225-TR905	Test	NA	NSCLC	NSCLC
Vumc-NSCLC-148-TR953	Test	NA	NSCLC	NSCLC
Vumc-NSCLC-158-TR956	Test	NA	NSCLC	NSCLC
Vumc-NSCLC-159-TR957	Test	NA	NSCLC	NSCLC
Vumc-NSCLC-161-TR958	Test	NA	NSCLC	NSCLC
Vumc-NSCLC-169-TR961	Test	NA	NSCLC	NSCLC
Vumc-NSCLC-187-TR975	Test	NA	NSCLC	NSCLC
Vumc-NSCLC-198-TR976	Test	NA	NSCLC	NSCLC
Vumc-NSCLC-203-TR980	Test	NA	NSCLC	NSCLC
Vumc-NSCLC-207-TR981	Test	NA	NSCLC	NSCLC
Vumc-NSCLC-242-TR1001	Test	NA	NSCLC	NSCLC
Vumc-NSCLC-243-TR1002	Test	NA	NSCLC	NSCLC
Vumc-NSCLC-248-TR1004	Test	NA	NSCLC	NSCLC
Vumc-NSCLC-265-TR1019	Test	NA	NSCLC	NSCLC
Vumc-NSCLC-278-TR1048	Test	NA	NSCLC	NSCLC
Vumc-NSCLC-296-TR1032	Test	NA	NSCLC	NSCLC
Vumc-NSCLC-300-TR1034	Test	NA	NSCLC	NSCLC
Vumc-NSCLC-348-TR1035	Test	NA	NSCLC	NSCLC
NKI-NSCLC-1476-TR1342	Test	NA	NSCLC	NSCLC
NKI-NSCLC-1530-TR1383	Test	NA	NSCLC	NSCLC
NKI-NSCLC-856-TR1313	Test	NA	NSCLC	NSCLC
NKI-NSCLC-1034-TR1326	Test	NA	NSCLC	NSCLC
NKI-NSCLC-1029-TR1328	Test	NA	NSCLC	NSCLC
NKI-NSCLC-1211-TR1286	Test	NA	NSCLC	NSCLC
NKI-NSCLC-1528-TR1382	Test	NA	NSCLC	NSCLC
NKI-NSCLC-706-TR1314	Test	NA	NSCLC	NSCLC
NKI-NSCLC-868-TR1316	Test	NA	NSCLC	NSCLC
MGH-NSCLC-L-09	Test	NA	NSCLC	NSCLC
MGH-NSCLC-L-42	Test	NA	NSCLC	NSCLC
MGH-NSCLC-L-47	Test	NA	NSCLC	NSCLC
MGH-NSCLC-L-72	Test	NA	NSCLC	NSCLC
MGH-NSCLC-L-74	Test	NA	NSCLC	NSCLC
MGH-NSCLC-L-89	Test	NA	NSCLC	NSCLC
MGH-NSCLC-L-92	Test	NA	NSCLC	NSCLC
MGH-NSCLC-L-96	Test	NA	NSCLC	NSCLC
Vumc-NSCLC-027	Test	NA	NSCLC	NSCLC
Vumc-NSCLC-089	Test	NA	NSCLC	NSCLC
Vumc-NSCLC-094	Test	NA	NSCLC	NSCLC
Vumc-NSCLC-114	Test	NA	NSCLC	NSCLC
Vumc-NSCLC-125	Test	NA	NSCLC	NSCLC
Vumc-NSCLC-129	Test	NA	NSCLC	NSCLC
Vumc-NSCLC-133	Test	NA	NSCLC	NSCLC
Vumc-NSCLC-137	Test	NA	NSCLC	NSCLC
Vumc-NSCLC-140	Test	NA	NSCLC	NSCLC
Vumc-NSCLC-142	Test	NA	NSCLC	NSCLC
Vumc-NSCLC-143	Test	NA	NSCLC	NSCLC
Vumc-NSCLC-145	Test	NA	NSCLC	NSCLC
Vumc-NSCLC-155	Test	NA	NSCLC	NSCLC
Vumc-NSCLC-66	Test	NA	NSCLC	NSCLC
MGH-NSCLC-L01-TR458	Test	NA	NSCLC	NSCLC
MGH-NSCLC-L03-TR488	Test	NA	NSCLC	NSCLC
MGH-NSCLC-L07-TR459	Test	NA	NSCLC	NSCLC
MGH-NSCLC-L100-TR526	Test	NA	NSCLC	NSCLC
MGH-NSCLC-L114-TR527	Test	NA	NSCLC	NSCLC
MGH-NSCLC-L11-TR477	Test	NA	NSCLC	NSCLC
MGH-NSCLC-L12-TR478	Test	NA	NSCLC	NSCLC
MGH-NSCLC-L18-TR479	Test	NA	NSCLC	NSCLC
MGH-NSCLC-L19-TR461	Test	NA	NSCLC	NSCLC
MGH-NSCLC-L20-TR500	Test	NA	NSCLC	NSCLC
MGH-NSCLC-L22-TR462	Test	NA	NSCLC	NSCLC
MGH-NSCLC-L23-TR524	Test	NA	NSCLC	NSCLC
MGH-NSCLC-L25-TR480	Test	NA	NSCLC	NSCLC
MGH-NSCLC-L32-TR501	Test	NA	NSCLC	NSCLC
MGH-NSCLC-L36-TR502	Test	NA	NSCLC	NSCLC
MGH-NSCLC-L37-TR503	Test	NA	NSCLC	NSCLC
MGH-NSCLC-L39-TR519	Test	NA	NSCLC	NSCLC
MGH-NSCLC-L40-TR520	Test	NA	NSCLC	NSCLC
MGH-NSCLC-L44-TR504	Test	NA	NSCLC	NSCLC
MGH-NSCLC-L51-TR521	Test	NA	NSCLC	NSCLC
MGH-NSCLC-L56-TR481	Test	NA	NSCLC	NSCLC
MGH-NSCLC-L58-TR525	Test	NA	NSCLC	NSCLC
MGH-NSCLC-L65-TR523	Test	NA	NSCLC	NSCLC
MGH-NSCLC-L99-TR464	Test	NA	NSCLC	NSCLC
Pang-NSCLC-B295-2-TR454	Test	NA	NSCLC	NSCLC
Pang-NSCLC-B739-1-TR455	Test	NA	NSCLC	NSCLC
MGH-NSCLC-L10-TR606	Test	NA	NSCLC	NSCLC
MGH-NSCLC-L33-TR600	Test	NA	NSCLC	NSCLC
MGH-NSCLC-L41-TR616	Test	NA	NSCLC	NSCLC
MGH-NSCLC-L48-TR577	Test	NA	NSCLC	NSCLC
MGH-NSCLC-L73-TR578	Test	NA	NSCLC	NSCLC
MGH-NSCLC-L88-TR601	Test	NA	NSCLC	NSCLC
Vumc-LGG-VU028-1-TR633	Test	NA	NSCLC	NSCLC
Vumc-LGG-VU106-1-TR605	Test	NA	NSCLC	NSCLC
Vumc-NSCLC-VU028-TR632	Test	NA	NSCLC	NSCLC
MGH-NSCLC-175-TR707	Test	NA	NSCLC	NSCLC
MGH-NSCLC-L120-TR714	Test	NA	NSCLC	NSCLC
MGH-NSCLC-L122-TR715	Test	NA	NSCLC	NSCLC
MGH-NSCLC-L125-TR716	Test	NA	NSCLC	NSCLC
MGH-NSCLC-L126-TR717	Test	NA	NSCLC	NSCLC
MGH-NSCLC-L127-TR718	Test	NA	NSCLC	NSCLC
MGH-NSCLC-L128-TR719	Test	NA	NSCLC	NSCLC
MGH-NSCLC-L78-TR695	Test	NA	NSCLC	NSCLC
NKI-NSCLC-107-081-TR728	Test	NA	NSCLC	NSCLC
NKI-NSCLC-107-123-TR750	Test	NA	NSCLC	NSCLC
NKI-NSCLC-107-139-TR729	Test	NA	NSCLC	NSCLC
NKI-NSCLC-107-162-TR723	Test	NA	NSCLC	NSCLC
NKI-NSCLC-107-162-TR748	Test	NA	NSCLC	NSCLC
NKI-NSCLC-107-183-TR735	Test	NA	NSCLC	NSCLC
NKI-NSCLC-107-245-TR744	Test	NA	NSCLC	NSCLC
NKI-NSCLC-107-262-TR730	Test	NA	NSCLC	NSCLC
NKI-NSCLC-107-270-TR725	Test	NA	NSCLC	NSCLC
NKI-NSCLC-107-288-TR732	Test	NA	NSCLC	NSCLC
NKI-NSCLC-107-348-TR753	Test	NA	NSCLC	NSCLC
NKI-NSCLC-107-376-TR720	Test	NA	NSCLC	NSCLC
NKI-NSCLC-107-395-TR749	Test	NA	NSCLC	NSCLC
NKI-NSCLC-107-419-TR745	Test	NA	NSCLC	NSCLC
NKI-NSCLC-107-439-TR740	Test	NA	NSCLC	NSCLC
NKI-NSCLC-107-455-TR742	Test	NA	NSCLC	NSCLC
NKI-NSCLC-107-466-TR738	Test	NA	NSCLC	NSCLC
NKI-NSCLC-107-487-TR752	Test	NA	NSCLC	NSCLC
NKI-NSCLC-107-508-TR734	Test	NA	NSCLC	NSCLC
NKI-NSCLC-107-518-TR724	Test	NA	NSCLC	NSCLC
NKI-NSCLC-107-533-TR746	Test	NA	NSCLC	NSCLC
NKI-NSCLC-107-546-TR741	Test	NA	NSCLC	NSCLC
NKI-NSCLC-107-558-TR739	Test	NA	NSCLC	NSCLC
NKI-NSCLC-107-572-TR722	Test	NA	NSCLC	NSCLC
NKI-NSCLC-107-577-TR731	Test	NA	NSCLC	NSCLC
NKI-NSCLC-107-599-TR743	Test	NA	NSCLC	NSCLC
NKI-NSCLC-107-602-TR747	Test	NA	NSCLC	NSCLC
NKI-NSCLC-107-642-TR726	Test	NA	NSCLC	NSCLC
NKI-NSCLC-107-660-TR751	Test	NA	NSCLC	NSCLC
NKI-NSCLC-107-663-TR733	Test	NA	NSCLC	NSCLC
NKI-NSCLC-107-673-TR736	Test	NA	NSCLC	NSCLC
NKI-NSCLC-1198-TR1318	Test	NA	NSCLC	NSCLC
NKI-NSCLC-1205-TR1320	Test	NA	NSCLC	NSCLC
NKI-NSCLC-1082-TR1322	Test	NA	NSCLC	NSCLC
NKI-NSCLC-1422-TR1337	Test	NA	NSCLC	NSCLC
NKI-NSCLC-1128-TR1285	Test	NA	NSCLC	NSCLC
NKI-NSCLC-1019-TR1277	Test	NA	NSCLC	NSCLC
Vumc-NSCLC-574-TR1307	Test	NA	NSCLC	NSCLC
Vumc-NSCLC-257-TR1234	Test	NA	NSCLC	NSCLC
NKI-NSCLC-1244-TR1280	Test	NA	NSCLC	NSCLC
Vumc-NSCLC-358-TR1310	Test	NA	NSCLC	NSCLC
NKI-NSCLC-1143-TR1282	Test	NA	NSCLC	NSCLC
NKI-NSCLC-1043-TR1283	Test	NA	NSCLC	NSCLC
NKI-NSCLC-1109-TR1284	Test	NA	NSCLC	NSCLC
Vumc-NSCLC-335-TR1294	Test	NA	NSCLC	NSCLC
Vumc-NSCLC-178-TR1255	Test	NA	NSCLC	NSCLC
Vumc-NSCLC-323-TR1245	Test	NA	NSCLC	NSCLC
Vumc-NSCLC-288-TR1268	Test	NA	NSCLC	NSCLC
NKI-NSCLC-1369-TR1311	Test	NA	NSCLC	NSCLC
NKI-NSCLC-1016-TR1329	Test	NA	NSCLC	NSCLC
NKI-NSCLC-1470-TR1384	Test	NA	NSCLC	NSCLC
NKI-NSCLC-1613-TR1335	Test	NA	NSCLC	NSCLC
NKI-NSCLC-879-TR1315	Test	NA	NSCLC	NSCLC
NKI-NSCLC-2006-TR1842	Test	NA	NSCLC	NSCLC
NKI-NSCLC-0423-TR2507	Test	NA	NSCLC	NSCLC
NKI-NSCLC-0470-TR2508	Test	NA	NSCLC	NSCLC
NKI-NSCLC-0527-TR2489	Test	NA	NSCLC	NSCLC
NKI-NSCLC-0640-TR2509	Test	NA	NSCLC	NSCLC
NKI-NSCLC-0649-TR2510	Test	NA	NSCLC	NSCLC
NKI-NSCLC-0760-TR2490	Test	NA	NSCLC	NSCLC
NKI-NSCLC-0762-TR2511	Test	NA	NSCLC	NSCLC
NKI-NSCLC-0818-TR2512	Test	NA	NSCLC	NSCLC
NKI-NSCLC-1691-TR2491	Test	NA	NSCLC	NSCLC
NKI-NSCLC-2381-TR2514	Test	NA	NSCLC	NSCLC
NKI-NSCLC-2676-TR2515	Test	NA	NSCLC	NSCLC
NKI-NSCLC-2679-TR2492	Test	NA	NSCLC	NSCLC
NKI-NSCLC-3147-TR2516	Test	NA	NSCLC	NSCLC
NKI-NSCLC-3209-TR2517	Test	NA	NSCLC	NSCLC
NKI-NSCLC-3211-TR2518	Test	NA	NSCLC	NSCLC
NKI-NSCLC-4067-TR2519	Test	NA	NSCLC	NSCLC
NKI-NSCLC-4202-TR2520	Test	NA	NSCLC	NSCLC
NKI-NSCLC-4245-TR2521	Test	NA	NSCLC	NSCLC
NKI-NSCLC-4649-TR2522	Test	NA	NSCLC	NSCLC
NKI-NSCLC-4780-TR2523	Test	NA	NSCLC	NSCLC
NKI-NSCLC-4888-TR2493	Test	NA	NSCLC	NSCLC
NKI-NSCLC-5465-TR2524	Test	NA	NSCLC	NSCLC
Vumc-NSCLC-388-TR2477	Test	NA	NSCLC	NSCLC
Vumc-NSCLC-390-TR2479	Test	NA	NSCLC	NSCLC
Vumc-NSCLC-393-TR2478	Test	NA	NSCLC	NSCLC
Vumc-NSCLC-459-TR2480	Test	NA	NSCLC	NSCLC
Vumc-NSCLC-539-TR2482	Test	NA	NSCLC	NSCLC
Vumc-NSCLC-577-TR2483	Test	NA	NSCLC	NSCLC
Vumc-NSCLC-782-TR2501	Test	NA	NSCLC	NSCLC
Vumc-NSCLC-804-TR2502	Test	NA	NSCLC	NSCLC
Vumc-NSCLC-859-TR2503	Test	NA	NSCLC	NSCLC
Vumc-NSCLC-928-TR2504	Test	NA	NSCLC	NSCLC
Vumc-NSCLC-1190-TR2199	Test	NA	NSCLC	NSCLC
Vumc-NSCLC-441-TR2238	Test	NA	NSCLC	NSCLC
NKI-NSCLC-2194-TR1855	Test	NA	NSCLC	NSCLC
NKI-NSCLC-2417-TR1857	Test	NA	NSCLC	NSCLC

## Sheet: SM_Table_S4
Mean	SD		95% CI
		Training set
Sensitivity	0.9857	0.0319	0.9461 - 1
Specificity	0.9965	0.0048	0.9904 - 1
Balanced accuracy	0.9911	0.0176	0.9693 - 1
Precision	0.9714	0.0391	0.9229 - 1
Recall	0.9857	0.0319	0.9461 - 1
Specificity at 100%	0.9982	0.004	0.9933 - 1
cvAUC	0.9996	0.0004	0.9988 - 1
		Validation set
Sensitivity	0.6333	0.2923	0.2704 - 0.9962
Specificity	0.9719	0.0385	0.9242 - 1
Balanced accuracy	0.8026	0.1324	0.6383 - 0.967
Precision	0.84	0.2191	0.568 - 1
Recall	0.6333	0.2923	0.2704 - 0.9962
Specificity at 100%	0.9574	0.0161	0.9374 - 0.9774
cvAUC	0.9811	0.0095	0.9625 - 0.9997
		Independent test set
Sensitivity	0.1273	0.0813	0.0263 - 0.2282
Specificity	1	0	1 - 1
Balanced accuracy	0.5636	0.0407	0.5132 - 0.6141
Precision	1	0	1 - 1
Recall	0.1273	0.0813	0.0263 - 0.2282
Specificity at 100%	0.4495	0.1493	0.2641 - 0.6348
cvAUC	0.8825	0.0265	0.8306 - 0.9344
